# Supplementary material for: Comb-Tipped Coupled Cantilever Sensor for Enhanced Real-Time Detection of E. coli Bacteria
Source: Sensors (Basel). 2025 Jul 3;25(13):4145. doi: 10.3390/s25134145 (PMC12252440; doi:10.3390/s25134145)
Supplement: Supplementary file 1 [file sensors-25-04145-s001.zip]

Archive with 3 entries (3 files):
- First vibrational mode (in-phase).avi
- Particle Collection Video 3.5x Speed.mp4
- Second vibrational mode (out-of-phase).avi
